# Supplementary material for: Influence of Anode Immersion Speed on Current and Power in Plasma Electrolytic Polishing
Source: Micromachines (Basel). 2024 Jun 14;15(6):783. doi: 10.3390/mi15060783 (PMC11205743; doi:10.3390/mi15060783)
Supplement: Supplementary file 1 [file micromachines-15-00783-s001.zip]

Archive with 10 entries (10 files):
- Supplement_file_Valentincic_etal.pdf
- Video S1_5mms-1.mp4
- Video S2_20mms-1.mp4
- Video S3_100mms-1.mp4
- Video S4_200mms-1.mp4
- Video S5_300mms-1.mp4
- Video S6_400mms-1.mp4
- Video S7_500mms-1.mp4
- Video S8_touch.mp4
- Video S9_submerged_cut.mp4
